# Supplementary material for: PDGFRA, KIT, and KDR Gene Amplification in Glioblastoma: Heterogeneity and Clinical Significance
Source: Neuromolecular Med. 2023 Aug 23;25(3):441–50. doi: 10.1007/s12017-023-08749-y (PMC10514169; doi:10.1007/s12017-023-08749-y)
Supplement: Supplementary file 1 — Supplementary file1 (XLSX 276 KB) [file 12017_2023_8749_MOESM1_ESM.xlsx]

## Sheet: S1
S1. Detailed clinical data of the 22 adult GBM patients with amplification of the 4q12 amplicon.
Case ID in Trevisan et al. [15]	Age at diagnosis (years)	Gender	Clinical feature groups	Clinical feature groups in detail	Tumor location	Tumor side	Nº of involved regions in brain	Resection	Complementary Treatment	Survival (day)
2	63	F	FD	motor deficit, aphasia	O	L	2	subtotal	radiotherapy indicated	346
9	23	M	FD, IICP	headache, motor deficit	T	R	1	subtotal	radiotherapy	646
12	46	M	IICP, BC	headache, behavioral change	F	R	1	subtotal	radiotherapy	216
17	61	F	FD, S	seizure, motor deficit	F	R	1	subtotal	radiotherapy indicated	61
33	70	F	FD	motor deficit, aphasia	O	L	2	subtotal	radiotherapy	355
34	41	F	IICP	headache	O	L	2	subtotal	ND	330
41	55	F	IICP, BC	headache, behavioral change	O	L	2	subtotal	radiotherapy	280
58	48	F	FD	motor deficit	T	R	1	subtotal	radiotherapy, chemotherapy	700
62	64	F	FD, DC	decreased consciousness, motor deficit	F	L	1	subtotal	radiotherapy indicated	76
64	61	F	FD, BC	motor deficit, behavioral change	F	R	1	subtotal	radiotherapy indicated	51
68	47	F	IICP, S	headache, seizure	F	L	1	subtotal	radiotherapy, chemotherapy	398
69	41	M	IICP	headache, nausea	T	R	1	subtotal	ND	59
70	59	F	IICP	headache	P	R	1	total	radiotherapy	139
71	64	F	FD	aphasia, motor deficit	O	L	2	subtotal	radiotherapy	263
73	52	M	FD, S	seizure, motor deficit	F	R	1	subtotal	radiotherapy indicated	525
74	47	M	FD	motor deficit, aphasia	O	L	2	subtotal	radiotherapy, chemotherapy indicated	351
85	64	M	FD, IICP	headache, motor deficit, nausea	O	R	3	total	ND	296
87	65	F	FD	aphasia	O	L	2	subtotal	ND	35
90	47	M	IICP	headache	O	R	2	total	radiotherapy indicated	57
99	53	F	IICP	headache	T	R	1	total	ND	28
105	44	M	IICP	headache	O	R	2	subtotal	No	159
106	71	M	FD	motor deficit	F	R	1	total	ND	25
M: male; F: female; BC: behavioral change; FD: focal disturbance; IICP: increased intracranial pressure; S: seizure; DC: decreased consciousness; F: frontal; T: temporal; P: parietal; O: other; R: right; L: left; N°: number; ND: not described.

## Sheet: S2
S2. Mean and standard deviation (SD) of PDGFRA, KIT, KDR and CEP4 signal copy number per tumor nuclei carrying gene amplification and ratio gene/control in adult GBM.
Case ID in Trevisan et al. [15]	PDGFRA		KIT		KDR		CEP4 (control)		PDGFRA/CEP4	KIT/CEP4	KDR/CEP4
	Mean	SD	Mean	SD	Mean	SD	Mean	SD
2	28.94	2.82417	25.16	8.9656	28.94	2.82417	3.1	1.64441	9.33548	8.11613	9.33548
9	27.3	5.49675	1.78	0.615779	27.3	5.49675	1.7	0.677631	16.0588	1.04706	16.0588
12	29.52	1.6932	29.48	1.70521	29.48	1.70521	2.72	0.833973	10.8529	10.8529	10.8529
17	27.6	5.34904	27.6	5.34904	27.6	5.34904	2.42	0.758355	11.405	11.405	11.405
33	26.12	6.46384	2.62	0.966585	26.12	6.46384	2.66	0.917183	9.81955	0.984962	9.81955
34	16.44	5.93557	16.44	5.93557	16.44	5.93557	2.96	0.698687	5.55405	5.55405	5.55405
41	10.08	7.03008	12.28	8.08889	10.08	7.03008	2	1.01015	5.04	6.14	5.04
58	23.25	7.86807	19.04	11.4635	23.25	7.86807	2.56	1.05715	9.08203	7.4375	9.08203
62	26.8	5.44022	18.4	12.2911	18.39	12.2564	2.13	1.1777	12.5822	8.6385	8.6338
64	21.36	9.61453	21.36	9.61453	21.36	9.61453	1.74	0.564602	12.2759	12.2759	12.2759
68	14.16	5.67975	1.96	0.604743	14.16	5.67975	1.96	0.604743	7.22449	1	7.22449
69	17.4	8.42009	6.64	9.72428	17.4	8.42009	2.36	0.776176	7.37288	2.81356	7.37288
70	26.76	6.5045	26.76	6.5045	26.76	6.5045	2.66	0.917183	10.0602	10.0602	10.0602
71	11.84	5.16013	1.68	0.471212	11.84	5.16013	1.66	0.478518	7.13253	1.01205	7.13253
73	10.28	4.20418	2.04	0.781417	10.28	4.20418	2.04	0.781417	5.03922	1	5.03922
74	30	0	30	0	30	0	2.76	0.822143	10.8696	10.8696	10.8696
85	25.74	5.90679	2.28	0.948468	2.18	0.628896	1.98	0.654342	13	1.15152	1.10101
87	28.78	3.84012	28.42	4.5089	28.42	4.5089	2.5	1.11117	11.512	11.368	11.368
90	15.94	6.55716	13.46	7.78332	13.46	7.78332	2.22	0.581694	7.18018	6.06306	6.06306
99	17.42	5.71818	17.42	5.71818	17.42	5.71818	2.74	1.10306	6.35766	6.35766	6.35766
105	27.5	5.65054	27.5	5.65054	27.5	5.65054	2.72	0.990568	10.1103	10.1103	10.1103
106	27.78	3.45401	27.78	3.45401	27.78	3.45401	1.9	0.614452	14.6211	14.6211	14.6211

## Sheet: S3
S3. Variables associated with survival by Kaplan-Meier and Log rank test.
Variables	Cumulative survival probability						p (log rank test)
	Median months (95% CI)	1 month	3 months	6 months	12 months	24 months
Total	7.2 (1.8-12.6)	90.9%	63.6%	54.5%	18.2%	0.0%	-
Age							0.101
<60 years	9.3 (2.6-16.0)	92.3%	76.9%	61.5%	30.8%	0.0%
≥60 years	2.5 (1.1-4.0)	88.9%	44.4%	44.4%	0.0%	0.0%
Gender							0.955
Female	8.8 (0.8-16.8)	92.3%	61.5%	53.8%	15.4%	0.0%
Male	7.2 (1.6-12.8)	88.9%	66.7%	55.6%	22.2%	0.0%
KIT							0.234
No	9.9 (5.6-14.1)	1	75.0.%	75.0%	37.5%	0.0%
Yes	4.6 (0.0-9.7)	85.7%	57.1%	42.9%	7.1%	0.0%
KDR							0.462
No	1.9 *	1	50.0%	50.0%	0.0%	0.0%
Yes	7.2 (1.8-12.6)	90.0%	65.0%	55.0%	20.0%	0.0%
PDGFRA/KIT/KDR							0.009
No	9.9 (6.1-13.6)	1	83.3%	75.0%	33.3%	0.0%
Yes	2.0 (0-6.6)	80.0%	50.0%	30.0%	0.0%	0.0%
PDGFRA/KDR + PDGFRA/KIT/KDR							0.213
No	7.2 (1.3-13.1)	89.5%	63.2%	52.6%	15.8%	0.0%
Yes	11.5 (0-26.8)	1	66.7%	66.7%	33.3%	0.0%
PDGFRA + PDGFRA/KIT/KDR							0.098
No	8.8 (4.1-13.4)	90.0%	70.0%	60.0%	20.0%	0.0%
Yes	1.9 *	1	0.0%	0.0%	0.0%	0.0%
PDGFRA/KDR							0.054
No	4.6 (0.2-9.0)	88.2%	52.9%	41.2%	5.9%	0.0%
Yes	13.3 (10.2-16.3)	1	1	1	60.0%	0.0%
KIT + PDGFRA/KIT/KDR							0.877
No	7.2 (1.0-13.4)	90.5%	61.9%	52.4%	19.0%	0.0%
Yes	9.3 *	1	1	1	0.0%	0.0%
PDGFRA							0.977
No	7.2 (1.0-13.4)	90.5%	61.9%	52.4%	19.0%	0.0%
Yes	9.9 *	1	1	1	0.0%	0.0%
Post surgical complications							0.191
No	8.8 (3.0-14.5)	89.5%	68.4%	57.9%	21.1%	0.0%
Yes	1.9 (0.7-3.1)	1	33.3%	33.3%	0.0%	0.0%
Resection							0.013
Subtotal	9.3 (4.2-14.4)	1	70.6%	64.7%	23.5%	0.0%
Total	1.9 (0.0-3.9)	60.0%	40.0%	20.0%	0.0%	0.0%
Pattern of Gene Amplification Throughout Tumor Section							0.695
Homogeneous	7.2 (0.41-14.0)	87.5%	68.8%	56.3%	18.8%	0.0%
Heterogeneous	2.5 (0.00-11.4)	1	50.0%	50.0%	16.7%	0.0%
Distribution of Cells Harboring GA Throughout Tumor Section							0.071
Diffuse	4.6 (0.0-10.1)	87.5%	56.3%	43.8%	6.3%	0.0%
Focal	11.8 (9.8-13.9)	1	83.3%	83.3%	50.0%	0.0%
Amplification of 3 genes							0.062
Yes	2.5 (0.0-7.6)	87.5%	50.0%	37.5%	6.3%	0.0%
No	11.8 (7.7-15.9)	1	1	1	50.0%	0.0%
Heterogeneity							0.213
No	7.2 (1.3-13.1)	89.5%	63.2%	52.6%	15.8%	0.0%
Yes	11.5 (0-26.8)	1	66.7%	66.7%	33.3%	0.0%
* failed to estimate the 95% confidence interval due to a small sample size

## Sheet: S4
S4. Molecular data of 9 cases investigated in this study that were also included in Koshiyama et al. [25].
	Amplification			Koshiyama et al. [25]
Case ID in Trevisan et al. [15]	KIT	PDGFRA	KDR	EGFR Amplification	Chr 7 gain	Chr 10 loss	PTEN Deletion	TP53 Deletion
69		*	*					*
70	*	*	*		*		*
73		*	*		*
74	*	*	*	*	*	*	*
85		*		*		*
90		*		*	*	*	*
99	*	*	*
105	*	*	*				*	*
106	*	*	*				*	*
